# Supplementary material for: Pitfalls of NMDA Receptor Modulation by Neuroactive Steroids. The Effect of Positive and Negative Modulation of NMDA Receptors in an Animal Model of Schizophrenia
Source: Biomolecules. 2021 Jul 14;11(7):1026. doi: 10.3390/biom11071026 (PMC8301783; doi:10.3390/biom11071026)
Supplement: Supplementary file 1 [file biomolecules-11-01026-s001.zip]

Archive with 1 entries (1 files):
- biomolecules-1262596-supplementary.pdf
